# Supplementary material for: Perceptions of Antenatal Exercise in Pregnant Females and the Impact of COVID-19
Source: Int J Environ Res Public Health. 2022 Aug 26;19(17):10635. doi: 10.3390/ijerph191710635 (PMC9518533; doi:10.3390/ijerph191710635)
Supplement: Supplementary file 1 [file ijerph-19-10635-s001.zip]

Archive with 1 entries (1 files):
- ijerph-1819034-supplementary.pdf
